# Supplementary material for: HIV Protein Sequence Hotspots for Crosstalk with Host Hub Proteins
Source: PLoS One. 2011 Aug 15;6(8):e23293. doi: 10.1371/journal.pone.0023293 (PMC3156123; doi:10.1371/journal.pone.0023293)
Supplement: Table S1 — List of motifs defining hotspots per HIV protein. This file is a nine-tab Excel spread sheet containing motifs shared by HIV proteins and some of the neighbors of HIV protein targeted hub proteins. Each tab lists motifs for an HIV protein with its corresponding details. Headings Hub ID and Hub Symbol represent the Entrez ID and gene symbol of the hub protein to which the motif belongs. Pattern is the regular expression of the motif. Info Content is the information content of the motif pattern. The p value is computed by statistical enrichment of the motif among neighbors of the hub protein in comparison to HPRD proteins. The number of neighbors of a hub protein and the neighbors on which the motif is present are shown with the symbols # of H2s and H2s w/Motif, respectively. Start and End headings refer to the start and end positions of the motif on the corresponding HIV protein sequence, calculated based on the most common positions observed on the HIV protein sequences. (XLSX) [file pone.0023293.s001.xlsx]

## Sheet: ENV
Hub ID	Hub Symbol	Pattern	Info Content	pValue	# of H2s	H2s w/ Motif	% of H2s w/ Motif	% HPRD w/ Motif	ENV Start	ENV End
5566	PRKACA	[FILMV].N[FY]	2.23138	0.000161	145	63	0.434483	0.303726	7	11
2534	FYN	T.LL	3	0.00101875	154	50	0.324675	0.225492	18	22
3932	LCK	I.{0,2}L.{1,2}C	3	0.000278	105	36	0.342857	0.208025	23	28
5580	PRKCD	I..V.G	3	0.000263	102	21	0.205882	0.0991954	26	32
5295	PIK3R1	C[HKR][ILV]	2.26655	1.76e-06	128	56	0.4375	0.258946	27	30
5578	PRKCA	VTV	3	0.00369072	173	37	0.213873	0.145247	35	38
2534	FYN	V..G..V	3	1.92e-05	154	40	0.25974	0.141436	37	44
1387	CREBBP	G.PV	3	3.93e-06	198	50	0.252525	0.139848	40	44
801	CALM1	N.[FWY].[ST]	2.4019	6.18e-05	114	39	0.342105	0.198603	66	71
983	CDC2	[AG]..[AS]..P..P	3.53724	8.73e-05	119	24	0.201681	0.0954902	69	79
1387	CREBBP	[AGS]..[AGS]..P..P	3.26655	1.44e-11	198	77	0.388889	0.177535	69	79
5594	MAPK1	[AGS]..[AGS]..P..P	3.26655	1.14e-10	160	61	0.38125	0.177535	69	79
5595	MAPK3	[AGS]..[AS]..P..P	3.4019	1.99e-05	116	32	0.275862	0.138895	69	79
5970	RELA	[AGS]..[AGS]..P..P	3.26655	3.36e-05	111	36	0.324324	0.177535	69	79
2033	EP300	A..A..P	3	0	210	81	0.385714	0.195427	69	76
5970	RELA	A..A.V	3	0.000607	111	32	0.288288	0.173407	69	75
2534	FYN	[ST].[AGS]..P..P	3.4019	0.000616	154	31	0.201299	0.11751	70	79
3932	LCK	[ST][FHY].C	2.4019	0.000859	105	25	0.238095	0.133813	70	74
2534	FYN	[AGS]..P..P.P	3.63327	3.94e-06	154	36	0.233766	0.113487	72	81
5295	PIK3R1	[AGS]..P..P.P	3.63327	7.25e-06	128	31	0.242188	0.113487	72	81
6714	SRC	[AGS]..P..P.P	3.63327	1.74e-05	208	43	0.206731	0.113487	72	81
5595	MAPK3	A..P..P	3	0.000282	116	40	0.344828	0.215753	72	79
6714	SRC	A..P..P	3	1.66e-05	208	69	0.331731	0.215753	72	79
801	CALM1	[AGS]C.P	2.63327	0.000225	114	28	0.245614	0.132331	72	76
2534	FYN	VP..P	3	3.66e-07	154	48	0.311688	0.15975	74	79
1387	CREBBP	P..P.P	3	6.84e-09	198	91	0.459596	0.28033	75	81
2033	EP300	P..P.P	3	2.07e-08	210	94	0.447619	0.28033	75	81
2534	FYN	P..P.P	3	1.19e-06	154	69	0.448052	0.28033	75	81
3932	LCK	P..P.P	3	0.000227	105	45	0.428571	0.28033	75	81
6714	SRC	P..P.P	3	2.61e-08	208	93	0.447115	0.28033	75	81
983	CDC2	PT.P	3	0.00011	119	33	0.277311	0.15361	75	79
2033	EP300	PT.P	3	3.1e-07	210	59	0.280952	0.15361	75	79
5595	MAPK3	PT.P	3	0.00164802	116	29	0.25	0.15361	75	79
5970	RELA	PT.P	3	0.000765	111	29	0.261261	0.15361	75	79
3932	LCK	V.{0,2}N.{1,2}T	3	0.0044027	105	42	0.4	0.292081	84	90
2534	FYN	L.N.T	3	0.000261	154	32	0.207792	0.116981	85	90
801	CALM1	N.[ST]..[FWY]	2.4019	5.87e-08	114	45	0.394737	0.19098	87	93
2534	FYN	N.[ST]..[FWY]	2.4019	1.29e-05	154	50	0.324675	0.19098	87	93
3932	LCK	N.[ST]..[FWY]	2.4019	0.00474714	105	30	0.285714	0.19098	87	93
5295	PIK3R1	N.[ST]..[FHY]	2.4019	6.09e-07	128	50	0.390625	0.212047	87	93
1457	CSNK2A1	N.[ST][DE]	2.53724	0.00119123	169	60	0.35503	0.258734	87	91
5578	PRKCA	N.[ST][DE]	2.53724	0.000769	173	62	0.358382	0.258734	87	91
983	CDC2	V.E.F	3	1.56e-05	119	25	0.210084	0.0917849	88	93
5566	PRKACA	V.E.F	3	1.18e-08	145	35	0.241379	0.0917849	88	93
801	CALM1	E..N..K	3	2.53e-05	114	24	0.210526	0.0927377	90	97
1457	CSNK2A1	[DE]..N..[KR]	2.53724	0.0022712	169	55	0.325444	0.238196	90	97
5580	PRKCD	N[LMV]..N	2.63327	0.00186882	102	25	0.245098	0.145458	93	98
3932	LCK	[FWY][KR]N	2.4019	0.00259145	105	31	0.295238	0.191827	95	98
5578	PRKCA	[DE][DE][IL]..L	3.30587	0.00256312	173	40	0.231214	0.156998	105	111
5580	PRKCD	D..S..D	3	0.00111383	102	22	0.215686	0.117616	106	113
2033	EP300	[DE][IL].[ST]L	3.30587	5.06e-05	210	47	0.22381	0.132437	106	111
801	CALM1	[ILV][ST][LV].[DE]	2.93914	4.56e-06	114	50	0.438596	0.257887	108	113
2534	FYN	ISL	3	0.000818	154	37	0.24026	0.151069	108	111
60	ACTB	E..K..V	3	0.000459	101	26	0.257426	0.141541	113	120
5970	RELA	SL.P	3	0.00366083	111	37	0.333333	0.231844	114	118
5594	MAPK1	V..TP	3	2.04e-08	160	41	0.25625	0.109041	119	124
5970	RELA	V..TP	3	3.06e-05	111	26	0.234234	0.109041	119	124
2534	FYN	VTL	3	9.7e-05	154	45	0.292208	0.178065	126	129
2534	FYN	[ST].N..[DE]	2.53724	0.000241	154	54	0.350649	0.235338	127	133
2534	FYN	N.[ST]..[ST]	2.53724	0.000214	154	65	0.422078	0.298751	129	135
801	CALM1	N.[ST]N	2.76862	1.02e-05	114	27	0.236842	0.105759	129	133
3932	LCK	[DE]..N.[ST]	2.53724	0.000288	105	42	0.4	0.257569	132	138
2534	FYN	[ST]N.[ST]	2.53724	3.55e-07	154	73	0.474026	0.295151	138	142
2534	FYN	[DE].[KR]N	2.53724	1.58e-06	154	62	0.402597	0.242537	150	154
2534	FYN	[HKR]N.[ST]	2.4019	3.7e-05	154	69	0.448052	0.306902	152	156
7431	VIM	[KR].C[ST]	2.53724	0.0023683	112	27	0.241071	0.148423	152	156
5580	PRKCD	N..[FY]..[ST]	2.53724	6.14e-06	102	33	0.323529	0.158692	153	160
5580	PRKCD	N..[FILMV]N	2.46276	9.07e-05	102	35	0.343137	0.195744	153	158
2534	FYN	N.[ST][FHY]	2.4019	1.39e-05	154	57	0.37013	0.229727	153	157
3932	LCK	N.[ST][FWY]	2.4019	0.000887	105	35	0.333333	0.212153	153	157
5578	PRKCA	N.[ST][FY]	2.53724	0.00267462	173	45	0.260116	0.182405	153	157
3932	LCK	[FY]N..[ST]	2.53724	0.00245931	105	27	0.257143	0.159327	156	161
5580	PRKCD	Y.{0,2}I.{1,2}N	3	7.84e-08	102	37	0.362745	0.159538	190	200
5578	PRKCA	[FHY]..[FIL]..N	2.26655	0.00189934	173	61	0.352601	0.262227	190	197
5295	PIK3R1	[ST][ST]..[ST].[AGS]	2.93914	0.000477	128	56	0.4375	0.309867	197	207
5970	RELA	[ST][ST]..[ST].[AS]	3.07449	1.47e-05	111	48	0.432432	0.260534	197	207
5578	PRKCA	A..A..K	3	5.01e-06	173	46	0.265896	0.144717	219	226
7431	VIM	A..A..K	3	0.000324	112	29	0.258929	0.144717	219	226
983	CDC2	P[AS]..[AS].[LV]	3.30587	3.75e-05	119	32	0.268908	0.139318	222	229
801	CALM1	P.G.A	3	0.000892	114	31	0.27193	0.164938	222	227
5580	PRKCD	[ILV].C..[HKR]	2.26655	0.00071	102	37	0.362745	0.233326	228	234
801	CALM1	N.[ST].P	2.76862	4.06e-06	114	36	0.315789	0.157421	236	241
5578	PRKCA	N.[ST].P	2.76862	0.000786	173	42	0.242775	0.157421	236	241
3932	LCK	NGT	3	0.000417	105	21	0.2	0.0994072	236	239
2534	FYN	T.Q.T	3	5.07e-08	154	31	0.201299	0.0745289	242	247
5578	PRKCA	Q.{0,2}H.{0,1}I	3	0.00404019	173	38	0.219653	0.150963	244	254
5595	MAPK3	V.{1,2}T.{0,2}C	3	0.000611	116	34	0.293103	0.179653	244	250
2534	FYN	Q.[ST][FHY]	2.4019	1.14e-06	154	60	0.38961	0.229303	248	252
5578	PRKCA	C.{0,2}T.{1,2}I	3	0.000191	173	37	0.213873	0.124285	249	254
5595	MAPK3	H.{0,1}I.{0,2}V	3	0.00270841	116	31	0.267241	0.172983	251	257
5594	MAPK1	G..P..S	3	6.41e-06	160	48	0.3	0.168749	252	259
5594	MAPK1	V.ST	3	0.000125	160	37	0.23125	0.132225	256	260
5595	MAPK3	S.Q.L	3	0.00479593	116	31	0.267241	0.179335	258	263
5580	PRKCD	T.L..N	3	1.13e-05	102	23	0.22549	0.0931611	259	265
3932	LCK	Q.L.N	3	0.00293621	105	21	0.2	0.115287	260	265
5580	PRKCD	Q[ILMV]..N	2.53724	0.000182	102	33	0.323529	0.186216	260	265
5970	RELA	Q.[FILMV].N	2.46276	0.0015773	111	40	0.36036	0.245395	260	265
2534	FYN	[FL]L[FLV]..S	3.4019	7.24e-08	154	40	0.25974	0.114228	261	267
3932	LCK	[FL]L[FLV]..[ST]	3.17052	4.63e-08	105	40	0.380952	0.172136	261	267
2534	FYN	L[LV]..S.[AS]	3.53724	3.35e-06	154	32	0.207792	0.0943256	262	269
1457	CSNK2A1	N.[ST]..[DE]	2.53724	0.000859	169	64	0.378698	0.27726	264	270
5578	PRKCA	N.[ST]..[DE]	2.53724	0.00467805	173	62	0.358382	0.27726	264	270
5580	PRKCD	N[GS][ST].[AS]	3.30587	2.76e-05	102	22	0.215686	0.091679	264	269
1457	CSNK2A1	[AGS]S..[DE].[DE]	3.17052	2.09e-11	169	63	0.372781	0.164091	265	272
2534	FYN	S..D.E	3	0.00314751	154	37	0.24026	0.162503	363	369
5594	MAPK1	S.GD	3	0.000564	160	35	0.21875	0.132225	363	367
5970	RELA	S.GD	3	5.26e-05	111	29	0.261261	0.132225	363	367
3932	LCK	I.{1,2}H.{0,2}N	3	0.0016188	105	24	0.228571	0.132119	367	374
3932	LCK	[DE]..[FY].N	2.53724	1.01e-05	105	31	0.295238	0.142918	379	385
5580	PRKCD	F.{1,2}Y.{0,2}N	3	0.000259	102	24	0.235294	0.120474	380	385
5578	PRKCA	[FHY]..N.[ST]	2.4019	0.000297	173	54	0.312139	0.209295	381	387
3932	LCK	[FHY][FWY].N	2.26655	0.0015324	105	29	0.27619	0.170019	381	385
5295	PIK3R1	[FHY][FHY].N	2.26655	6.51e-05	128	42	0.328125	0.19458	381	385
5295	PIK3R1	[FY][FWY].N	2.4019	9.46e-05	128	31	0.242188	0.128943	381	385
2534	FYN	[FHY].N.[ST]	2.4019	1.22e-05	154	58	0.376623	0.234385	382	387
3932	LCK	[FHY].N.[ST]	2.4019	1.15e-05	105	43	0.409524	0.234385	382	387
2534	FYN	Y.{0,1}C.{0,2}T	3	2.85e-06	154	33	0.214286	0.0981368	382	386
801	CALM1	Q[FILMV].N	2.46276	0.00448272	114	36	0.315789	0.220093	421	425
5578	PRKCA	[AGS].[AS]..[AGS].P	3.03517	0.000317	173	67	0.387283	0.277048	430	438
5595	MAPK3	G.{1,2}A.{0,2}A.{0,2}P	4	0.000156	116	38	0.327586	0.195744	430	438
5970	RELA	G.A..A	3	0.00186864	111	33	0.297297	0.192462	430	436
1457	CSNK2A1	A..A.P	3	0.00171873	169	46	0.272189	0.188122	432	438
3725	JUN	[FY].PP	2.76862	4.88e-06	116	33	0.284483	0.136354	434	438
2534	FYN	APP	3	0.000174	154	49	0.318182	0.204425	435	438
5594	MAPK1	APP	3	0.00164999	160	47	0.29375	0.204425	435	438
5578	PRKCA	PP..G	3	0.00499812	173	41	0.236994	0.167902	436	441
5580	PRKCD	RPG	3	0.00227582	102	25	0.245098	0.14747	466	469
5970	RELA	RPG	3	0.00186477	111	27	0.243243	0.14747	466	469
983	CDC2	[HKR][DE]N	2.4019	5.73e-07	119	58	0.487395	0.287529	473	476
801	CALM1	[DE]..[HKR]..[LV].[KR]	2.93914	1.95e-06	114	40	0.350877	0.179441	474	483
7431	VIM	N.R..L	3	3.63e-05	112	24	0.214286	0.0965488	475	481
5578	PRKCA	S.L.K	3	0.00405705	173	50	0.289017	0.212047	478	483
5970	RELA	SE..K	3	0.000297	111	32	0.288288	0.166843	478	483
5566	PRKACA	E..K.K	3	0.000418	145	43	0.296552	0.190133	479	485
7157	TP53	E..K.K	3	3.35e-06	266	79	0.296992	0.190133	479	485
983	CDC2	EL.K	3	4.55e-06	119	48	0.403361	0.231315	479	483
7431	VIM	EL.K	3	0.000561	112	40	0.357143	0.231315	479	483
6714	SRC	L.K.K	3	5.2e-05	208	64	0.307692	0.202096	480	485
3725	JUN	Y[HK][FY]	2.53724	2.5e-06	116	26	0.224138	0.0908321	481	484
5970	RELA	K.{0,2}K.{0,2}V	3	0.00034	111	48	0.432432	0.292187	482	487
3725	JUN	K.KV	3	0.00462216	116	24	0.206897	0.12852	482	486
5595	MAPK3	P.[AGS].[AGS]P	3.26655	0.000123	116	35	0.301724	0.17256	490	496
5970	RELA	G..P..A	3	9.83e-06	111	35	0.315315	0.161338	492	499
1387	CREBBP	[AS]P[ST].[AGS]	3.17052	0	198	90	0.454545	0.190557	494	499
1457	CSNK2A1	A.T.A	3	0.00326593	169	41	0.242604	0.168113	494	499
60	ACTB	A.R..V	3	0.00127978	101	21	0.207921	0.112534	498	504
5594	MAPK1	A.RR	3	0.00137314	160	39	0.24375	0.159644	498	502
3725	JUN	[KR][KR][KR][ILV]	2.93914	4.68e-05	116	43	0.37069	0.221152	499	503
801	CALM1	RR.V	3	0.00170484	114	23	0.201754	0.114758	502	506
3725	JUN	EKR	3	0.00325946	116	28	0.241379	0.153292	506	509
983	CDC2	KR..G	3	3.76e-06	119	26	0.218487	0.0903028	507	512
5970	RELA	G..GA	3	0.000472	111	37	0.333333	0.208554	515	520
3725	JUN	G..G..G	3	0.00331522	116	36	0.310345	0.212365	523	530
5566	PRKACA	G..G..G	3	0.000688	145	46	0.317241	0.212365	523	530
5578	PRKCA	G..G..G	3	0.00418683	173	50	0.289017	0.212365	523	530
5594	MAPK1	A..T..A	3	9.29e-05	160	40	0.25	0.145247	523	530
5595	MAPK3	A..T..A	3	0.000123	116	31	0.267241	0.145247	523	530
7431	VIM	G..G..G	3	0.00323756	112	35	0.3125	0.212365	523	530
5566	PRKACA	G..G.A	3	0.000146	145	45	0.310345	0.193203	523	529
5594	MAPK1	G..G.A	3	0.000871	160	46	0.2875	0.193203	523	529
5595	MAPK3	G..G.A	3	0.00229924	116	34	0.293103	0.193203	523	529
5970	RELA	G..G.A	3	0.000982	111	34	0.306306	0.193203	523	529
3725	JUN	GA.G	3	0.00208166	116	38	0.327586	0.221999	523	527
5595	MAPK3	GA.G	3	0.000527	116	40	0.344828	0.221999	523	527
5566	PRKACA	A..S..G	3	2.72e-06	145	47	0.324138	0.1769	524	531
2534	FYN	A.G.T	3	0.00394456	154	31	0.201299	0.13159	524	529
5970	RELA	AAG	3	0.00259016	111	39	0.351351	0.243489	524	527
3725	JUN	L..AG	3	0.0028959	116	38	0.327586	0.225916	525	530
5970	RELA	GAA	3	0.00116164	111	36	0.324324	0.210354	525	528
1387	CREBBP	[GS]..[GS]S..[GS]..[GS]	4.07449	3.72e-11	198	47	0.237374	0.0894559	526	537
3725	JUN	[GS]..[GS][GS]..[GS]..[GS]	3.84311	3.36e-06	116	32	0.275862	0.127885	526	537
5594	MAPK1	[GS]..[GS][GS]..[GS]..[GS]	3.84311	0.000623	160	34	0.2125	0.127885	526	537
801	CALM1	[GS]..[GS][GS][ST].[GS]	3.84311	6.68e-06	114	29	0.254386	0.115604	526	534
5970	RELA	[ST][ST]..[AGS].[ST]	2.93914	9.19e-07	111	57	0.513514	0.308067	526	533
2534	FYN	G..GS	3	1.85e-05	154	57	0.37013	0.231844	526	531
3725	JUN	G..GS	3	0.00131164	116	40	0.344828	0.231844	526	531
3932	LCK	G..GS	3	0.00233917	105	36	0.342857	0.231844	526	531
5970	RELA	G..GS	3	4.46e-05	111	43	0.387387	0.231844	526	531
5595	MAPK3	G.AG	3	0.00196842	116	36	0.310345	0.206331	526	530
1387	CREBBP	[AGS][GS]S..[GS]..[GS]	3.93914	0	198	56	0.282828	0.112746	528	537
5578	PRKCA	[AGS].[ST]..[GS]..S	3.17052	0.000899	173	59	0.34104	0.244442	528	537
5595	MAPK3	[AGS][AGS][AGS]..[GS]..[GS]	3.43707	2.52e-06	116	50	0.431034	0.248041	528	537
5594	MAPK1	G..S.T	3	0.00471534	160	34	0.2125	0.143765	528	535
801	CALM1	AG.T	3	8.72e-05	114	29	0.254386	0.132014	528	532
5970	RELA	[AGS].S.[ST].[ST]	3.17052	0.00400691	111	38	0.342342	0.241054	529	537
801	CALM1	G.T..A	3	0.00300724	114	23	0.201754	0.119733	529	535
1387	CREBBP	GS..G	3	5.58e-08	198	73	0.368687	0.212894	529	534
5594	MAPK1	S.T.T	3	0.00290158	160	35	0.21875	0.144823	531	537
2534	FYN	T..AA	3	0.00404422	154	35	0.227273	0.153716	531	536
2033	EP300	G..S..L	3	2.84e-06	210	70	0.333333	0.207389	533	540
5594	MAPK1	T.T..A	3	0.000416	160	32	0.2	0.115287	534	540
983	CDC2	AAS	3	0.000171	119	46	0.386555	0.248465	534	537
2534	FYN	TLT	3	5.97e-07	154	47	0.305195	0.157315	534	537
3932	LCK	TLT	3	2.77e-05	105	32	0.304762	0.157315	534	537
5580	PRKCD	TLT	3	0.0012644	102	27	0.264706	0.157315	534	537
801	CALM1	A..T.T	3	3.5e-05	114	29	0.254386	0.125768	535	541
60	ACTB	TV.A	3	0.00153266	101	23	0.227723	0.129367	536	540
5566	PRKACA	TV.A	3	0.000516	145	32	0.22069	0.129367	536	540
801	CALM1	[HKR]..[LV]..[FIL].Q	3.03517	0.000144	114	25	0.219298	0.109464	544	553
2033	EP300	QQQ	3	0	210	62	0.295238	0.119098	552	555
5970	RELA	QQQ	3	6.8e-06	111	29	0.261261	0.119098	552	555
7431	VIM	QQQ	3	0.000972	112	24	0.214286	0.119098	552	555
5970	RELA	[DE].Q.[HY]	2.53724	0.000752	111	27	0.243243	0.139106	554	564
2534	FYN	N..[HKR]..[DE]	2.4019	9e-05	154	60	0.38961	0.261486	556	563
60	ACTB	NL.R	3	0.000934	101	21	0.207921	0.109888	556	560
5594	MAPK1	QQ[HKR]	2.63327	8.69e-05	160	49	0.30625	0.19098	556	559
5970	RELA	QQ[HKR]	2.63327	0.000166	111	36	0.324324	0.19098	556	559
983	CDC2	L.[KR].[ILV]E	3.4019	5.09e-05	119	29	0.243697	0.122486	557	563
2534	FYN	L.R..E	3	0.00133992	154	47	0.305195	0.210883	557	563
983	CDC2	RA..A	3	0.000207	119	33	0.277311	0.158586	559	564
5970	RELA	E.QQ	3	0.000652	111	23	0.207207	0.110205	562	566
7431	VIM	[ILV]..L..[KR][LV]	3.17052	1.67e-06	112	41	0.366071	0.188969	572	580
7431	VIM	I..LQ	3	0.000171	112	28	0.25	0.132755	572	577
801	CALM1	[KR].[LV]Q..[FILV]	3.07449	3.88e-05	114	31	0.27193	0.13953	573	580
5295	PIK3R1	Q.Q..[FILV]	2.53724	9.39e-06	128	54	0.421875	0.258522	573	579
7431	VIM	I..L..R	3	0.00013	112	25	0.223214	0.110841	575	582
801	CALM1	[FILV][HKR].LQ	3.17052	0.00104882	114	26	0.22807	0.131167	575	580
983	CDC2	I.QL	3	0.000413	119	27	0.226891	0.124497	575	579
5970	RELA	IK.L	3	0.00127731	111	27	0.243243	0.14387	575	579
5578	PRKCA	K.L..R	3	0.000296	173	42	0.242775	0.150434	576	582
5970	RELA	K.L..R	3	0.000233	111	30	0.27027	0.150434	576	582
60	ACTB	K.L.A	3	0.000193	101	33	0.326733	0.188757	576	581
5595	MAPK3	K.L.A	3	6.94e-05	116	38	0.327586	0.188757	576	581
5970	RELA	Q.R.L	3	9.09e-06	111	33	0.297297	0.147152	576	581
3932	LCK	R.{1,2}A.{0,1}E.{1,2}L	4	7.6e-06	105	21	0.2	0.0761169	578	587
5594	MAPK1	R.L..E	3	1.53e-06	160	57	0.35625	0.205907	581	587
7431	VIM	A.E..L	3	0.00012	112	40	0.357143	0.215964	581	587
60	ACTB	E..[IL][KR][DE]	3.30587	7.83e-05	101	24	0.237624	0.112958	586	592
3932	LCK	[FHY].[HKR]..Q	2.26655	0.00171811	105	41	0.390476	0.270379	588	594
5566	PRKACA	[FWY].[KR]..Q	2.4019	9.82e-08	145	55	0.37931	0.201461	588	594
5566	PRKACA	[FHY].[KR]..Q	2.4019	2.67e-06	145	56	0.386207	0.227715	588	594
5970	RELA	L..QQ	3	5.84e-05	111	30	0.27027	0.139742	589	594
1387	CREBBP	QQL	3	2.73e-06	198	59	0.29798	0.17436	592	595
3725	JUN	QQL	3	0.0015416	116	32	0.275862	0.17436	592	595
3932	LCK	Q.{0,2}G.{1,2}W	3	2.14e-05	105	24	0.228571	0.100254	593	599
3932	LCK	[AGS].[FWY].C	2.26655	0.00175504	105	31	0.295238	0.187381	596	601
5295	PIK3R1	G.{0,2}IC	3	6.52e-05	128	27	0.210938	0.10343	599	604
2534	FYN	T..VP	3	0.000115	154	31	0.201299	0.107135	607	612
2534	FYN	N.S.S	3	0.00245708	154	35	0.227273	0.14927	613	618
3932	LCK	N.S.S	3	6.52e-05	105	30	0.285714	0.14927	613	618
6714	SRC	N.S.S	3	2.42e-05	208	52	0.25	0.14927	613	618
801	CALM1	[FILV]..L.[DE]..Q	3.30587	0.000138	114	23	0.201754	0.0965488	644	653
5594	MAPK1	[ST]..QQ	2.76862	0.00161552	160	40	0.25	0.166314	648	653
5595	MAPK3	[ST]..QQ	2.76862	0.00286111	116	30	0.258621	0.166314	648	653
3932	LCK	[ST]Q.Q	2.76862	0.000807	105	30	0.285714	0.171289	648	652
1387	CREBBP	QE..E	3	0.00299076	198	50	0.252525	0.181452	652	657
2534	FYN	QE..E	3	0.00217918	154	41	0.266234	0.181452	652	657
7431	VIM	Q..Q[DE]	2.76862	0.00125838	112	34	0.303571	0.193945	652	657
2033	EP300	Q.QQ	3	0	210	60	0.285714	0.115075	652	656
60	ACTB	E..[DE].[DE].[ILM]	3.17052	0.00155514	101	21	0.207921	0.114228	656	664
5595	MAPK3	L.LD	3	1.52e-05	116	42	0.362069	0.204637	660	664
801	CALM1	I..V..L	3	0.000176	114	26	0.22807	0.117298	680	687
2534	FYN	G..G..I	3	1.91e-07	154	35	0.227273	0.0959136	693	700
5578	PRKCA	[LMV]..[AGS].S..S	3.26655	0.000513	173	43	0.248555	0.159115	710	719
5970	RELA	[LV]..[AGS].S..S	3.4019	0.000459	111	28	0.252252	0.141965	710	719
5580	PRKCD	[ST]P..[FHY]	2.4019	5.18e-07	102	50	0.490196	0.274402	710	715
801	CALM1	[KR]Q.[FY]	2.53724	3.19e-05	114	34	0.298246	0.158268	711	715
3932	LCK	Q.{0,2}G.{0,2}Y	3	7.87e-06	105	27	0.257143	0.114017	712	715
3725	JUN	G.S..S	3	0.000902	116	41	0.353448	0.235232	713	719
5970	RELA	G..P.S	3	0.000108	111	35	0.315315	0.179865	713	719
5594	MAPK1	[ST]..[ST]..[ST]..P	3.30587	2.12e-06	160	40	0.25	0.124285	715	725
3725	JUN	S..S..T	3	0.000837	116	38	0.327586	0.211942	715	722
1457	CSNK2A1	EE.G	3	0.00406924	169	46	0.272189	0.196168	732	736
1457	CSNK2A1	E.E.G	3	0.000699	169	44	0.260355	0.170443	736	741
5594	MAPK1	DL..L	3	0.000439	160	54	0.3375	0.230997	761	766
5595	MAPK3	DL..L	3	0.00121687	116	40	0.344828	0.230997	761	766
7431	VIM	DLR	3	0.000732	112	28	0.25	0.144611	761	764
2534	FYN	[FY][ST][FY]	2.30587	1.97e-06	154	68	0.441558	0.278107	764	767
983	CDC2	[HKR]..E[IL]L	3.4019	1.77e-05	119	25	0.210084	0.0924201	782	788
5594	MAPK1	[KR].[ILV][DE].L	3.17052	0.000924	160	44	0.275	0.182935	782	788
60	ACTB	ELK	3	0.00448787	101	29	0.287129	0.189816	800	803
983	CDC2	P.R.R	3	0.000172	119	28	0.235294	0.124497	843	848
5970	RELA	[KR]Q..[DE]	2.53724	8.54e-05	111	52	0.468468	0.309867	847	852

## Sheet: GAG
Hub ID	Hub Symbol	Pattern	Info Content	pValue	# of H2s	H2s w/ Motif	% of H2s w/ Motif	% HPRD w/ Motif	GAG Start	GAG End
5578	PRKCA	P..P..[DE]	2.76862	0.00491371	173	54	0.312139	0.23502	251	258
5578	PRKCA	A..E.E	3	0.00483595	173	46	0.265896	0.193098	37	43
5578	PRKCA	I.EE	3	0.00444652	173	37	0.213873	0.146835	104	108
801	CALM1	Q[DE]Q	2.76862	0.0042318	114	27	0.236842	0.151599	241	244
5578	PRKCA	PS..G	3	0.00395115	173	43	0.248555	0.175842	435	440
5578	PRKCA	[HKR][FY]..N	2.4019	0.00389048	173	40	0.231214	0.160597	43	48
60	ACTB	KEG	3	0.00366582	101	23	0.227723	0.138048	393	396
5578	PRKCA	P..P..E	3	0.00366414	173	40	0.231214	0.160068	254	261
5578	PRKCA	EA.S	3	0.00359857	173	46	0.265896	0.190239	362	366
801	CALM1	G.PG	3	0.00359369	114	34	0.298246	0.20199	439	443
60	ACTB	P.N[FILV]	2.53724	0.00353644	101	35	0.346535	0.238514	441	445
5578	PRKCA	[AGS][AGS]..EE	3.26655	0.00350582	173	42	0.242775	0.169701	337	343
5594	MAPK1	E[DE][ILV][HKR]	3.03517	0.00333249	160	45	0.28125	0.200191	73	77
60	ACTB	EE..E	3	0.00312209	101	42	0.415842	0.299598	204	209
60	ACTB	S..T..A	3	0.00299251	101	23	0.227723	0.135931	145	152
801	CALM1	P.P.G	3	0.00295928	114	33	0.289474	0.192145	252	257
60	ACTB	A..E.E	3	0.00295089	101	30	0.29703	0.193098	37	43
5566	PRKACA	S..[AS]..[ST][ST]	3.30587	0.00281963	145	41	0.282759	0.195956	231	239
801	CALM1	T..EE	3	0.00256303	114	29	0.254386	0.160915	70	75
5595	MAPK3	P..A.P	3	0.00238572	116	35	0.301724	0.201037	214	220
5578	PRKCA	D.{0,2}K.{0,2}I	3	0.00236854	173	49	0.283237	0.201673	102	105
1457	CSNK2A1	P..P.R	3	0.00217858	169	39	0.230769	0.154457	286	292
5578	PRKCA	GS..A	3	0.00177545	173	48	0.277457	0.193945	230	235
5578	PRKCA	T..DL	3	0.0016716	173	40	0.231214	0.153504	177	182
5566	PRKACA	G.GG	3	0.0015031	145	50	0.344828	0.244548	349	353
801	CALM1	P.P[FILV]..[FILV]	3.07449	0.00146392	114	23	0.201754	0.113487	252	259
801	CALM1	P..[AGS][AGS]P	3.26655	0.00145172	114	32	0.280702	0.177006	214	220
5595	MAPK3	T..P..P	3	0.00143182	116	30	0.258621	0.159327	248	255
5578	PRKCA	T..E..A	3	0.00133219	173	36	0.208092	0.132437	201	208
5595	MAPK3	[LV].N.Q	2.76862	0.00129173	116	27	0.232759	0.137413	132	137
5595	MAPK3	E[DE][ILMV]..[LV]	3.07449	0.00129137	116	38	0.327586	0.2166	73	79
5595	MAPK3	P..PG	3	0.00124386	116	39	0.336207	0.223693	219	224
5595	MAPK3	SP..L	3	0.00116335	116	39	0.336207	0.222952	145	150
5566	PRKACA	V.EE	3	0.00116085	145	42	0.289655	0.193309	155	159
5595	MAPK3	P.DL	3	0.00113645	116	29	0.25	0.150116	178	182
5594	MAPK1	[ST].E[DE][ILM]	3.17052	0.00112214	160	43	0.26875	0.179229	339	344
801	CALM1	G.G.P	3	0.00111879	114	34	0.298246	0.189075	349	354
5578	PRKCA	P..P.R	3	0.00100945	173	41	0.236994	0.154457	286	292
1457	CSNK2A1	A.{0,1}G.{0,2}P.{1,2}P	4	0.000987	169	44	0.260355	0.173195	217	223
5578	PRKCA	[ILV].[DE]..[DE].L	3.17052	0.00094	173	46	0.265896	0.178488	94	102
801	CALM1	R.{0,2}S.{1,2}S.{1,2}D	4	0.000908	114	24	0.210526	0.116346	272	282
801	CALM1	P..P.[AGS].[ILMV]	3.17052	0.000904	114	26	0.22807	0.129896	251	259
801	CALM1	[KR][DE][ILV].[KR]	2.93914	0.000882	114	37	0.324561	0.208977	39	44
801	CALM1	Q.[FILV].[DE].[ILMV]	2.84311	0.000879	114	38	0.333333	0.216494	196	203
60	ACTB	EE.[KR].[ILV]	3.4019	0.000842	101	22	0.217822	0.116451	73	79
801	CALM1	L.KI	3	0.000838	114	27	0.236842	0.136142	101	105
5594	MAPK1	V.G..A	3	0.00082	160	37	0.23125	0.145141	188	194
5578	PRKCA	F[FY][KR]	2.53724	0.000796	173	43	0.248555	0.162397	297	300
5578	PRKCA	E.AE	3	0.000716	173	50	0.289017	0.196274	205	209
5594	MAPK1	S..TL	3	0.000652	160	45	0.28125	0.185369	145	150
5578	PRKCA	[DE].[IL].[KR]..[DE]	3.07449	0.000605	173	50	0.289017	0.194897	99	107
60	ACTB	P..[DE].[FWY]	2.4019	0.000589	101	35	0.346535	0.216705	254	260
5594	MAPK1	[KR]E.[LV]..[IL]	3.30587	0.000581	160	35	0.21875	0.132437	98	105
5566	PRKACA	[KR][ILV].EE	3.4019	0.000544	145	29	0.2	0.113487	103	108
1457	CSNK2A1	K..EE	3	0.000538	169	59	0.349112	0.245924	103	108
801	CALM1	FL.K	3	0.000528	114	25	0.219298	0.11878	429	433
60	ACTB	E..[KR]..[LMV][DE]	3.17052	0.000418	101	27	0.267327	0.148423	288	296
5566	PRKACA	P..A.P	3	0.000378	145	45	0.310345	0.201037	214	220
5594	MAPK1	P..P.R	3	0.000358	160	40	0.25	0.154457	286	292
5595	MAPK3	A..G..G	3	0.000323	116	39	0.336207	0.209718	346	353
5594	MAPK1	[IL].[KR]A[LV]	3.30587	0.0003	160	34	0.2125	0.123015	330	335
5566	PRKACA	G..G..A	3	0.000284	145	45	0.310345	0.198603	392	399
5566	PRKACA	A..EE	3	0.000263	145	50	0.344828	0.227715	338	343
60	ACTB	[KR].[ILV]E[DE]	3.17052	0.000251	101	31	0.306931	0.175206	154	159
5594	MAPK1	A..G..G	3	0.000248	160	51	0.31875	0.209718	346	353
5578	PRKCA	F..L.E	3	0.000231	173	37	0.213873	0.12545	169	175
5595	MAPK3	A.{0,2}N.{0,1}C	3	0.000207	116	28	0.241379	0.129261	398	402
60	ACTB	K.L.A	3	0.000193	101	33	0.326733	0.188757	299	304
60	ACTB	E.{0,2}K.{0,2}I	3	0.000192	101	45	0.445545	0.290917	17	20
5595	MAPK3	[AGS].[ST].[AGS]..P	3.03517	0.000192	116	43	0.37069	0.234173	171	179
801	CALM1	[ILMV].[DE]..[DE][KR]	2.84311	0.000171	114	43	0.377193	0.237561	419	426
5578	PRKCA	A..G..G	3	0.000164	173	55	0.317919	0.209718	346	353
5595	MAPK3	A.P..L	3	0.000137	116	36	0.310345	0.180394	176	182
5595	MAPK3	GGK	3	0.000126	116	28	0.241379	0.125662	24	27
5578	PRKCA	[ILV].C[FW]	2.4019	0.000121	173	35	0.202312	0.11264	386	390
60	ACTB	E..A..P	3	0.000118	101	27	0.267327	0.137836	42	49
801	CALM1	[ST].NP	2.76862	9.93e-05	114	33	0.289474	0.160068	248	252
5595	MAPK3	[FLV]..[ST]..L.[KR]	3.17052	9.28e-05	116	28	0.241379	0.123544	35	44
5566	PRKACA	L.K..E	3	8.74e-05	145	53	0.365517	0.23629	101	107
1457	CSNK2A1	EE.Q	3	8.67e-05	169	49	0.289941	0.180076	105	109
801	CALM1	S..TL	3	7.05e-05	114	37	0.324561	0.185369	145	150
5595	MAPK3	K.L.A	3	6.94e-05	116	38	0.327586	0.188757	299	304
801	CALM1	[ILV][HKR]..E[DE]	3.03517	6.52e-05	114	36	0.315789	0.177641	153	159
5594	MAPK1	P..[AGS][AGS]P	3.26655	5.25e-05	160	47	0.29375	0.177006	214	220
5578	PRKCA	[DE]..N.[DE]	2.53724	4.8e-05	173	63	0.364162	0.240843	200	206
5578	PRKCA	AE.A	3	4.77e-05	173	52	0.300578	0.186111	303	307
801	CALM1	[DE][AGS].E.[DE]	3.17052	4.39e-05	114	33	0.289474	0.153822	205	211
5566	PRKACA	LK.T	3	4.37e-05	145	36	0.248276	0.134554	198	202
801	CALM1	[ST]..[AGS].[ST]..[ST]	2.93914	4.02e-05	114	52	0.45614	0.293034	231	240
5578	PRKCA	T..EE	3	3.87e-05	173	47	0.271676	0.160915	70	75
801	CALM1	R..VD	3	3.39e-05	114	23	0.201754	0.0883972	291	296
1457	CSNK2A1	[GS].[DE][DE]..S	3.30587	2.99e-05	169	35	0.207101	0.107982	71	78
5566	PRKACA	A..G..G	3	2.86e-05	145	50	0.344828	0.209718	346	353
5595	MAPK3	L..I.R	3	2.39e-05	116	29	0.25	0.121004	267	273
5595	MAPK3	P..PP	3	2.39e-05	116	50	0.431034	0.267097	451	456
1457	CSNK2A1	E..GS	3	1.96e-05	169	47	0.278107	0.160809	227	232
5595	MAPK3	[FY]..[DE]..P	2.53724	1.81e-05	116	38	0.327586	0.178171	161	168
1457	CSNK2A1	E..E.D	3	1.05e-05	169	49	0.289941	0.166631	205	211
5594	MAPK1	[ST]..P..P.[AGS]	3.4019	9.56e-06	160	37	0.23125	0.117828	248	257
801	CALM1	[HKR]..E[DE][HK]	3.17052	7.89e-06	114	23	0.201754	0.0809867	154	160
5578	PRKCA	L..G.T	3	3.02e-06	173	49	0.283237	0.155621	172	178
801	CALM1	[DE]..[HKR]..[LV].[KR]	2.93914	1.95e-06	114	40	0.350877	0.179441	288	297
60	ACTB	K[DE]..E[KR]	3.53724	1.55e-06	101	22	0.217822	0.0779166	420	426
5566	PRKACA	FL.K	3	9.08e-07	145	37	0.255172	0.11878	429	433
5594	MAPK1	[AGS][AGS]P..P	3.26655	8.9e-07	160	55	0.34375	0.192462	217	223
801	CALM1	INE	3	8.36e-07	114	23	0.201754	0.0712471	202	205
1457	CSNK2A1	[DE]..[DE]..[DE][DE]	3.07449	5.8e-07	169	61	0.360947	0.207813	99	107
801	CALM1	[KR]..[HKR][HKR][KR]	2.80379	5.01e-07	114	49	0.429825	0.233326	402	408
60	ACTB	[LV][ILMV]E[DE]	3.07449	3.59e-07	101	39	0.386139	0.185793	155	159
801	CALM1	I..F..L	3	2.46e-07	114	26	0.22807	0.082257	166	173
1457	CSNK2A1	[DE][DE]..[DE].[DE]	3.07449	1.87e-07	169	66	0.390533	0.226022	204	211
1457	CSNK2A1	[DE]..[DE]..[DE]..[DE]	3.07449	1.55e-07	169	56	0.331361	0.176794	93	103
60	ACTB	[AS][LV].K..[DE]	3.30587	1.14e-08	101	28	0.277228	0.0925259	100	107
5566	PRKACA	R..S..S	3	3.79e-09	145	59	0.406897	0.205907	272	279
5594	MAPK1	P..PP	3	1.72e-09	160	76	0.475	0.267097	451	456
5594	MAPK1	[AGS]..[AGS][ST]P	3.03517	7.45e-10	160	77	0.48125	0.26805	173	179

## Sheet: NEF
Hub ID	Hub Symbol	Pattern	Info Content	pValue	# of H2s	H2s w/ Motif	% of H2s w/ Motif	% HPRD w/ Motif	NEF Start	NEF End
6714	SRC	[AGS].P..P..P	3.63327	1.25e-05	208	43	0.206731	0.112005	68	77
6714	SRC	P.{0,2}P.{0,2}P.{0,2}P	4	2.56e-08	208	66	0.317308	0.170972	70	80
6714	SRC	P..P..P	3	6.66e-10	208	92	0.442308	0.258099	70	77
6714	SRC	[HKR]P..P	2.63327	8.55e-10	208	98	0.471154	0.284565	72	77
6714	SRC	P..P.R	3	2.59e-09	208	64	0.307692	0.154457	73	79
6714	SRC	Q.P..P	3	1.65e-07	208	58	0.278846	0.14874	74	80
5566	PRKACA	G.G..S	3	6.91e-05	145	50	0.344828	0.216494	29	35
5566	PRKACA	P..R..L	3	4.79e-05	145	41	0.282759	0.162291	132	139
5566	PRKACA	[FY]P..[FY]	2.53724	0.000401	145	32	0.22069	0.127567	136	141
5295	PIK3R1	P.{0,2}P.{0,2}P.{0,2}P	4	0.000187	128	37	0.289062	0.170972	70	80
5295	PIK3R1	P..P..P	3	2.03e-05	128	53	0.414062	0.258099	70	77
5295	PIK3R1	P..P.R	3	1.1e-06	128	40	0.3125	0.154457	73	79
5295	PIK3R1	[ILV]P..P.[ST]	3.4019	5.19e-07	128	28	0.21875	0.0852213	75	82
5594	MAPK1	G.GA	3	0.000788	160	49	0.30625	0.20866	29	33
5594	MAPK1	G.P..P	3	0.000798	160	47	0.29375	0.197862	68	74
5594	MAPK1	P.{0,2}P.{0,2}P.{0,2}P	4	1.67e-06	160	50	0.3125	0.170972	70	80
5594	MAPK1	P..P..P	3	2.8e-05	160	63	0.39375	0.258099	70	77
5594	MAPK1	P..P.R	3	0.000358	160	40	0.25	0.154457	73	79
5594	MAPK1	P..P.[ST]..[AGS]	3.4019	2.65e-05	160	36	0.225	0.118463	76	85
5594	MAPK1	[DE]L..[FIL][IL]	3.17052	0.000136	160	44	0.275	0.168113	87	93
5594	MAPK1	[KR]..[LV][DE].[IL]	3.07449	0.000398	160	47	0.29375	0.192039	95	102
5594	MAPK1	TP.P	3	0.000162	160	45	0.28125	0.174571	129	133
5594	MAPK1	P..[HKR].P	2.63327	2.45e-06	160	65	0.40625	0.251429	132	138
5594	MAPK1	L.PV	3	6.23e-05	160	45	0.28125	0.167902	146	150
3932	LCK	P.{0,2}P.{0,2}P.{0,2}P	4	6.12e-05	105	33	0.314286	0.170972	70	80
3932	LCK	P..P..P	3	0.000634	105	41	0.390476	0.258099	70	77
3932	LCK	[DE]L..[FL]L	3.53724	0.000126	105	22	0.209524	0.0980309	87	93
3932	LCK	[FL]..L[ILV].[ST]	3.17052	0.000545	105	32	0.304762	0.18304	98	105
3932	LCK	[ST]Q..[FY]	2.53724	0.00012	105	31	0.295238	0.16155	118	123
3932	LCK	[ST]Q..[FHY]	2.4019	0.00023	105	37	0.352381	0.214165	118	123
3932	LCK	[DE]..N.[ST]	2.53724	0.000288	105	42	0.4	0.257569	124	130
3932	LCK	P.PG	3	0.000816	105	37	0.352381	0.22761	130	134
3932	LCK	[FWY]P..[FY]	2.4019	2.69e-08	105	36	0.342857	0.141753	136	141
2534	FYN	[FHY]..[KR].Q	2.4019	8.95e-05	154	49	0.318182	0.199238	69	75
2534	FYN	P.{0,2}P.{0,2}P.{0,2}P	4	1.75e-07	154	51	0.331169	0.170972	70	80
2534	FYN	P..P..P	3	1.41e-05	154	62	0.402597	0.258099	70	77
2534	FYN	P..P.R	3	1.32e-05	154	43	0.279221	0.154457	73	79
2534	FYN	P..P.[HKR]	2.63327	3.28e-06	154	68	0.441558	0.281812	73	79
2534	FYN	Q.P..P	3	0.000294	154	38	0.246753	0.14874	74	80
2534	FYN	VP..P	3	3.66e-07	154	48	0.311688	0.15975	75	80
2534	FYN	F.{0,2}L.{0,2}K	3	0.000466	154	57	0.37013	0.258734	91	94
2534	FYN	[FY]..Q[AGS]	2.4019	3.49e-07	154	63	0.409091	0.238302	116	121
2534	FYN	[DE].Q.[FWY]	2.4019	0.000304	154	45	0.292208	0.186746	124	129
2534	FYN	P.{0,2}P.{0,1}G.{0,2}R	4	1.66e-07	154	31	0.201299	0.0784459	130	136
2534	FYN	P.P..R	3	5.14e-05	154	43	0.279221	0.163032	130	136
2534	FYN	P.PG	3	2.04e-06	154	59	0.383117	0.22761	130	134
2534	FYN	P.P..[HKR]	2.63327	3.78e-07	154	72	0.467532	0.289752	130	136
2534	FYN	PG.R	3	0.000785	154	37	0.24026	0.150752	132	136
2534	FYN	P..R.P	3	2.61e-06	154	41	0.266234	0.135401	132	138
801	CALM1	[FILV][KR][DE]..[HKR]	2.70776	5.52e-05	114	49	0.429825	0.272602	16	22
801	CALM1	[KR][DE][KR].[KR]	3.07449	8.54e-07	114	38	0.333333	0.160703	17	22
801	#N/A	Q..[FHY]..[FWY]	2.26655	8.9e-05	114	32	0.280702	0.15234	119	126
801	CALM1	Q..[FWY]..[FWY]	2.26655	2.06e-10	114	41	0.359649	0.137095	119	126
801	CALM1	[DE]..[KR].C	2.53724	7.86e-06	114	34	0.298246	0.148528	202	208

## Sheet: POL
Hub ID	Hub Symbol	Pattern	Info Content	pValue	# of H2s	H2s w/ Motif	% of H2s w/ Motif	% HPRD w/ Motif	POL Start	POL End
7431	VIM	RE.L	3	4.09e-05	112	41	0.366071	0.213741	2	6
801	CALM1	A..QG	3	2.75e-05	114	28	0.245614	0.117828	6	11
801	CALM1	[ST]..[ST]..N	2.53724	0.000176	114	50	0.438596	0.292293	17	24
7431	VIM	L.QR	3	0.000603	112	29	0.258929	0.150011	60	64
801	CALM1	[KR][ILV]..Q.[KR]	3.17052	6.8e-08	114	27	0.236842	0.0824688	69	76
1457	CSNK2A1	[DE][ST]..[DE][DE]	3.07449	2.25e-09	169	59	0.349112	0.170866	80	86
801	CALM1	[ST].[ILV]E[DE]	3.17052	0.000659	114	28	0.245614	0.141012	86	91
60	ACTB	[LV][ILMV]E[DE]	3.07449	3.59e-07	101	39	0.386139	0.185793	87	91
5580	PRKCD	K.K.I	3	0.000857	102	22	0.215686	0.115393	98	103
5578	PRKCA	[KR].[FWY].Q	2.4019	0.00151321	173	51	0.294798	0.207813	112	117
5580	PRKCD	[KR].[FHY].Q	2.4019	0.00212962	102	35	0.343137	0.229409	112	117
5578	PRKCA	G..A.G	3	0.000221	173	53	0.306358	0.20199	123	129
5580	PRKCD	G..A.G	3	0.000399	102	34	0.333333	0.20199	123	129
5580	PRKCD	A.G.V	3	0.000768	102	28	0.27451	0.160279	126	131
5578	PRKCA	A.GT	3	0.00207314	173	39	0.225434	0.150328	126	130
801	CALM1	I..VL	3	1.44e-07	114	36	0.315789	0.13773	127	132
5578	PRKCA	G.V..G	3	0.00014	173	43	0.248555	0.150222	128	134
5580	PRKCD	GTV	3	0.00444911	102	23	0.22549	0.138683	128	131
5578	PRKCA	P.N.[FILMV]	2.46276	0.00314288	173	54	0.312139	0.230362	136	141
60	ACTB	P.N[FILV]	2.53724	0.00353644	101	35	0.346535	0.238514	136	140
801	CALM1	V.II	3	2.47e-08	114	27	0.236842	0.0786576	137	141
7431	VIM	IS..E	3	0.00240884	112	25	0.223214	0.134131	156	161
801	CALM1	[ST].[ILV].[ST][LV]	2.93914	8.65e-07	114	55	0.482456	0.282448	157	163
60	ACTB	V.{1,2}L.{0,2}K.{0,1}G	4	3.65e-05	101	24	0.237624	0.107876	164	170
5578	PRKCA	K.K.G	3	0.000162	173	36	0.208092	0.11878	165	170
801	CALM1	P[AGS]..[AGS]P	3.26655	1.92e-05	114	39	0.342105	0.189075	168	174
5578	PRKCA	D..K.K	3	0.000505	173	36	0.208092	0.125768	171	177
5578	PRKCA	K.K..P	3	5.47e-05	173	37	0.213873	0.117192	174	180
60	ACTB	E..K..T	3	0.000423	101	24	0.237624	0.125662	179	186
5580	PRKCD	[IL]..E..[KR].[LM]	3.30587	0.000168	102	21	0.205882	0.0961253	180	189
7431	VIM	L..[DE].[IL]..L	3.53724	0.000173	112	23	0.205357	0.0998306	180	189
60	ACTB	[ILMV].EE..[HKR]	3.17052	0.000193	101	28	0.277228	0.149375	180	187
5578	PRKCA	LTE	3	0.00205756	173	45	0.260116	0.180076	180	183
5578	PRKCA	TEE	3	0.000126	173	50	0.289017	0.18304	181	184
60	ACTB	[DE]..[FILV]K.[IL]	3.07449	0.000193	101	29	0.287129	0.157104	182	189
1457	CSNK2A1	EE..K	3	0.000693	169	62	0.366864	0.264345	182	187
801	CALM1	E.K.K	3	0.0015329	114	33	0.289474	0.184946	182	187
5580	PRKCD	E.I..L	3	0.000257	102	33	0.323529	0.189498	183	189
60	ACTB	KA..E	3	1.17e-05	101	34	0.336634	0.172772	186	191
5578	PRKCA	KA..E	3	0.00281453	173	43	0.248555	0.172772	186	191
5580	PRKCD	K.L.E	3	0.00377466	102	37	0.362745	0.254393	186	191
7431	VIM	K.L.E	3	0.0038845	112	40	0.357143	0.254393	186	191
7431	VIM	EI..E	3	0.000226	112	26	0.232143	0.121321	190	195
801	CALM1	E..K..K	3	0.000186	114	36	0.315789	0.186534	194	201
5578	PRKCA	E..K..K	3	0.00417241	173	45	0.260116	0.186534	194	201
801	CALM1	E.K..K	3	6.16e-05	114	33	0.289474	0.156362	194	200
1457	CSNK2A1	E.K..K	3	0.000402	169	42	0.248521	0.156362	194	200
7431	VIM	E..KE	3	4.15e-05	112	43	0.383929	0.22888	194	199
60	ACTB	E.EK	3	0.000779	101	36	0.356436	0.228351	194	198
5580	PRKCD	M.{0,2}K.{0,2}G	3	5.83e-05	102	25	0.245098	0.116769	195	200
60	ACTB	E.E.K	3	0.000235	101	33	0.326733	0.190663	196	201
1457	CSNK2A1	E.E.K	3	0.00227896	169	46	0.272189	0.190663	196	201
7431	VIM	KI..E	3	2.84e-06	112	30	0.267857	0.119204	199	204
60	ACTB	[AGS]..NP	2.63327	0.00474834	101	32	0.316832	0.216282	205	210
5580	PRKCD	P[DE]..[FHY]	2.4019	1.64e-07	102	50	0.490196	0.265192	206	211
5580	PRKCD	[DE]N.[FY]	2.53724	0.000149	102	30	0.294118	0.160915	207	211
801	CALM1	N.[FHY].[ST]	2.4019	4.51e-05	114	42	0.368421	0.217764	208	213
60	ACTB	A..KK	3	2.72e-05	101	29	0.287129	0.141541	216	221
7431	VIM	[ILV][KR][KR]..S	3.17052	3.4e-07	112	33	0.294643	0.126297	217	223
60	ACTB	KKK	3	0.00430246	101	29	0.287129	0.189286	218	221
801	CALM1	[KR].[DE]..[KR].[HKR]	2.93914	9.75e-06	114	36	0.315789	0.16335	219	227
60	ACTB	K.D..K	3	3.57e-05	101	23	0.227723	0.100889	219	225
60	ACTB	K.S.K	3	0.00129452	101	25	0.247525	0.143341	220	225
1457	CSNK2A1	K..K.V	3	0.000222	169	35	0.207101	0.118992	224	230
801	CALM1	R..VD	3	3.39e-05	114	23	0.201754	0.0883972	226	231
60	ACTB	R.L.D	3	0.0043018	101	26	0.257426	0.164196	226	231
801	CALM1	E..KR	3	6.37e-06	114	37	0.324561	0.167161	229	234
5578	PRKCA	[DE]..E..[KR][KR]	3.30587	8.48e-06	173	43	0.248555	0.134025	230	238
60	ACTB	D..E..K	3	0.000127	101	26	0.257426	0.130955	230	237
7431	VIM	L..R.Q	3	0.000582	112	27	0.241071	0.135613	230	236
60	ACTB	[FY].[DE].N	2.53724	0.000145	101	29	0.287129	0.154669	231	236
5578	PRKCA	FR.L	3	5.25e-05	173	37	0.213873	0.116981	231	235
7431	VIM	[KR][DE]L.[KR]	3.30587	1.95e-05	112	28	0.25	0.117934	232	237
60	ACTB	[DE]..[KR][KR]..[DE]	3.07449	0.000243	101	34	0.336634	0.199132	233	241
1457	CSNK2A1	[DE].N..[ST]	2.53724	0.00097	169	54	0.319527	0.224751	233	239
7431	VIM	[DE].N.[HKR]	2.4019	3e-06	112	50	0.446429	0.259687	233	238
801	CALM1	[DE].N[KR]	2.53724	1.86e-06	114	49	0.429825	0.243172	233	237
5578	PRKCA	Q..[FWY][DE]	2.4019	0.00051	173	50	0.289017	0.193521	239	244
7431	VIM	Q.[FY].[DE]	2.53724	0.00388686	112	33	0.294643	0.199026	239	244
60	ACTB	D..EV	3	0.000885	101	22	0.217822	0.116875	240	245
5578	PRKCA	G.P.P	3	0.00436548	173	50	0.289017	0.212788	247	252
801	CALM1	P.P.G	3	0.00295928	114	33	0.289474	0.192145	249	254
1457	CSNK2A1	G..KK	3	8.7e-05	169	35	0.207101	0.113593	253	258
7431	VIM	L.{1,2}K.{0,1}K.{0,1}K	4	0.00103678	112	24	0.214286	0.119627	254	259
5580	PRKCD	K..K..T	3	7.27e-05	102	24	0.235294	0.111264	255	262
5578	PRKCA	K..KS	3	4.12e-05	173	43	0.248555	0.142706	255	260
801	CALM1	KK.K	3	5.05e-05	114	41	0.359649	0.211412	255	259
1457	CSNK2A1	[KR][KR][KR][KR]	3.07449	0.000293	169	55	0.325444	0.21967	255	259
7431	VIM	KK..V	3	6.19e-05	112	28	0.25	0.12545	256	261
60	ACTB	KK.V	3	0.00141549	101	23	0.227723	0.128626	257	261
60	ACTB	K.V.V	3	0.00283098	101	21	0.207921	0.119733	258	263
801	CALM1	[ILV][ST][LV].[DE]	2.93914	4.56e-06	114	50	0.438596	0.257887	260	265
5578	PRKCA	VTV	3	0.00369072	173	37	0.213873	0.145247	260	263
801	CALM1	T..DV	3	0.000157	114	23	0.201754	0.0973957	261	266
5580	PRKCD	L..GD	3	0.00114973	102	27	0.264706	0.156362	263	268
7431	VIM	D..DA	3	1.34e-05	112	24	0.214286	0.0910438	264	269
5578	PRKCA	[AGS].[AS]..[AGS].P	3.03517	0.000317	173	67	0.387283	0.277048	266	274
801	CALM1	[AGS].[AGS]..[ST].P	3.03517	0.000573	114	42	0.368421	0.242431	266	274
1457	CSNK2A1	E..RK	3	0.00300298	169	45	0.266272	0.188016	272	277
5578	PRKCA	[FY]..[FY][ST]	2.30587	5.79e-05	173	66	0.381503	0.257675	278	283
5580	PRKCD	A.T.P	3	0.000166	102	24	0.235294	0.117087	283	288
801	CALM1	[ST][FIL]P[GS]	3.17052	0.000661	114	27	0.236842	0.134131	285	289
5578	PRKCA	[HKR][FY]..N	2.4019	0.00389048	173	40	0.231214	0.160597	297	302
60	ACTB	N.[FL]P	2.76862	0.00112254	101	23	0.227723	0.126509	301	305
801	CALM1	Q.{0,2}W.{1,2}G	3	1.08e-07	114	29	0.254386	0.0951726	305	310
5578	PRKCA	[AGS]..[GS]SP	3.4019	0.000506	173	43	0.248555	0.159009	306	312
801	CALM1	[GS][ST]P[AGS]	3.17052	8.85e-05	114	42	0.368421	0.223798	309	313
5580	PRKCD	[ST]P..[FHY]	2.4019	5.18e-07	102	50	0.490196	0.274402	310	315
1457	CSNK2A1	[AGS]S[DE].[DE]	3.17052	3.59e-07	169	53	0.313609	0.167055	344	349
801	CALM1	D.E.G	3	0.00255152	114	23	0.201754	0.118251	346	351
5578	PRKCA	E..Q.R	3	3.53e-05	173	35	0.202312	0.106183	348	354
1457	CSNK2A1	R.K.E	3	0.000132	169	40	0.236686	0.139212	353	358
1457	CSNK2A1	K.E..R	3	0.00224455	169	35	0.207101	0.134766	355	361
7431	VIM	E.LR	3	0.00123318	112	42	0.375	0.255981	357	361
5578	PRKCA	L..G.T	3	3.02e-06	173	49	0.283237	0.155621	364	370
801	CALM1	[AGS].[ST].P..[HKR]	3.03517	6.36e-05	114	29	0.254386	0.12979	367	375
60	ACTB	DKK	3	1.07e-06	101	26	0.257426	0.100995	372	375
801	CALM1	[KR][KR][HKR]..[DE]	2.93914	5.23e-05	114	40	0.350877	0.204425	373	379
1457	CSNK2A1	KK..K	3	0.000472	169	50	0.295858	0.197756	373	378
60	ACTB	K..KE	3	0.00418721	101	30	0.29703	0.197438	374	379
5578	PRKCA	[FHY]..[FHY]P	2.26655	0.00115109	173	51	0.294798	0.205378	386	391
7431	VIM	L..D..T	3	0.0012561	112	25	0.223214	0.128202	388	395
60	ACTB	P..[DE].[FWY]	2.4019	0.000589	101	35	0.346535	0.216705	401	407
5578	PRKCA	[ST].[ST].N	2.53724	0.00147028	173	68	0.393064	0.297163	405	410
801	CALM1	N.I..L	3	0.0001	114	24	0.210526	0.100783	409	415
5578	PRKCA	N..Q.[FILV]	2.53724	0.00197325	173	51	0.294798	0.210248	409	415
5578	PRKCA	N.[ILMV]Q	2.53724	1.16e-06	173	58	0.33526	0.192145	409	413
7431	VIM	[DE][IL].[KR].[ILV]	2.93914	4.71e-07	112	53	0.473214	0.267944	410	416
7431	VIM	[ILV]..L..[KR][LV]	3.17052	1.67e-06	112	41	0.366071	0.188969	411	419
60	ACTB	QKL	3	0.00145869	101	28	0.277228	0.168537	412	415
60	ACTB	K.V.K	3	0.000274	101	23	0.227723	0.114863	413	418
7431	VIM	L..K.N	3	9.76e-05	112	25	0.223214	0.108935	414	420
801	CALM1	[ILV]..[FILV]N..[GS]	2.93914	1.83e-09	114	38	0.333333	0.128732	415	423
5580	PRKCD	G..V..L	3	0.00203938	102	30	0.294118	0.186746	427	434
1457	CSNK2A1	K..QL	3	0.00270856	169	35	0.207101	0.136248	429	434
5580	PRKCD	K..T.I	3	1.13e-06	102	22	0.215686	0.0756934	437	443
5578	PRKCA	[LV]..[DE].E.[DE]	3.30587	6.03e-05	173	37	0.213873	0.117722	449	457
60	ACTB	L..E.E	3	0.00455483	101	37	0.366337	0.259792	449	455
5580	PRKCD	T..AE	3	3.1e-05	102	26	0.254902	0.119521	450	455
7431	VIM	E.E.E	3	0.00154393	112	44	0.392857	0.274825	452	457
5578	PRKCA	E.AE	3	0.000716	173	50	0.289017	0.196274	452	456
5578	PRKCA	EAE	3	0.00329404	173	53	0.306358	0.225598	452	455
60	ACTB	[AGS][DE].E..[DE]	3.17052	0.000642	101	29	0.287129	0.168219	453	460
60	ACTB	AE.E	3	0.00129124	101	33	0.326733	0.20866	453	457
1457	CSNK2A1	[DE].[DE]..[DE]..[DE]	3.07449	5.08e-07	169	59	0.349112	0.197332	454	463
801	CALM1	[DE].[DE]..[DE]..[DE]	3.07449	0.000586	114	36	0.315789	0.197332	454	463
5580	PRKCD	[LV][DE]L.[DE]	3.30587	0.000148	102	25	0.245098	0.123438	455	460
5578	PRKCA	E.{0,2}E.{0,1}N.{0,1}E	4	1.39e-05	173	35	0.202312	0.101736	456	463
801	CALM1	E..EN	3	9.53e-05	114	29	0.254386	0.132649	456	461
60	ACTB	L.[DE].[KR]..[IL]	3.30587	0.000704	101	22	0.217822	0.114969	457	465
5578	PRKCA	[ILV].[DE]..[DE].L	3.17052	0.00094	173	46	0.265896	0.178488	457	465
60	ACTB	[DE]..E.[LV][KR]	3.30587	0.00052	101	25	0.247525	0.134978	459	466
801	CALM1	E..E..K	3	0.00235068	114	36	0.315789	0.212259	459	466
60	ACTB	E..[KR]..[LMV]..[FLV]	3.03517	0.0042512	101	27	0.267327	0.172348	462	472
5578	PRKCA	D.{0,2}K.{0,2}I	3	0.00236854	173	49	0.283237	0.201673	470	477
801	CALM1	[DE].[FILV]..[IL]Q	3.07449	0.00114694	114	27	0.236842	0.138895	474	481
1457	CSNK2A1	D.S.D	3	0.000269	169	34	0.201183	0.115499	474	479
7431	VIM	[KR].L..[DE]..[KR]	3.30587	2.64e-08	112	32	0.285714	0.107982	477	486
60	ACTB	K.L.A	3	0.000193	101	33	0.326733	0.188757	477	482
801	CALM1	AE..K	3	0.000153	114	33	0.289474	0.163561	481	486
5580	PRKCD	[DE].Q.Q	2.76862	0.00497442	102	26	0.254902	0.164196	482	487
801	CALM1	Q..[FWY]..[FWY]	2.26655	2.06e-10	114	41	0.359649	0.137095	490	497
5578	PRKCA	Q.{0,2}T.{0,1}Y	3	0.00135627	173	42	0.242775	0.161656	490	494
7431	VIM	Q..Q[DE]	2.76862	0.00125838	112	34	0.303571	0.193945	494	499
5578	PRKCA	[ILV].Q..[FWY]	2.26655	0.000108	173	69	0.398844	0.278319	495	501
5580	PRKCD	[FWY]Q[DE]	2.4019	0.000845	102	37	0.362745	0.235338	496	499
5580	PRKCD	[FWY].N[ILV]	2.26655	1.05e-06	102	50	0.490196	0.28033	500	504
1457	CSNK2A1	K..K..K	3	6e-05	169	47	0.278107	0.167796	501	508
801	CALM1	K..K..K	3	0.000253	114	33	0.289474	0.167796	501	508
60	ACTB	[KR]..[FHY].N	2.4019	0.000572	101	32	0.316832	0.191404	512	518
60	ACTB	[FHY].N..[KR]	2.4019	0.000743	101	32	0.316832	0.194156	515	521
60	ACTB	N..[HKR]Q	2.63327	0.000465	101	23	0.227723	0.118992	517	522
801	CALM1	[FILV]..L.[DE]..Q	3.30587	0.000138	114	23	0.201754	0.0965488	519	528
7431	VIM	[LV].Q..[DE].[LV]	3.30587	1.28e-05	112	26	0.232143	0.102901	519	527
60	ACTB	E..QK	3	0.00479826	101	24	0.237624	0.149058	524	529
60	ACTB	V..GK	3	0.000386	101	22	0.217822	0.110205	535	540
7431	VIM	KE..E	3	6.25e-06	112	45	0.401786	0.227821	549	554
5578	PRKCA	A..I.E	3	1.56e-05	173	36	0.208092	0.1065	562	568
5580	PRKCD	T..P..E	3	2.89e-05	102	23	0.22549	0.0985602	563	570
801	CALM1	T..PE	3	0.000192	114	27	0.236842	0.124497	563	568
5580	PRKCD	[FHY]..[ST].P	2.4019	6.45e-06	102	50	0.490196	0.296633	570	576
5578	PRKCA	[FWY]Q..[KR]	2.4019	0.00228897	173	49	0.283237	0.201355	581	586
5580	PRKCD	L.K..I	3	4.76e-05	102	27	0.264706	0.129579	583	589
801	CALM1	AA..E	3	0.00182372	114	35	0.307018	0.201779	599	604
5580	PRKCD	VT..G	3	0.000678	102	24	0.235294	0.128308	612	617
7431	VIM	ALQ	3	0.00175403	112	34	0.303571	0.197544	639	642
60	ACTB	D.G.E	3	0.000297	101	21	0.207921	0.101101	642	647
1457	CSNK2A1	DS..E	3	0.000996	169	43	0.254438	0.168219	642	647
5580	PRKCD	VT.S	3	0.00196928	102	25	0.245098	0.145988	650	654
801	CALM1	[AGS]..[DE]..E.[DE]	3.17052	0.000197	114	33	0.289474	0.165679	662	671
5580	PRKCD	S.[GS]..[FLV]..[IL]	3.17052	7.5e-07	102	35	0.343137	0.159115	667	676
5580	PRKCD	S.[GS][DE].[FLV]	3.17052	0.000204	102	26	0.254902	0.133284	667	673
1457	CSNK2A1	S[DE]S[DE]	3.53724	4.53e-09	169	37	0.218935	0.0824688	667	671
5580	PRKCD	E.V..I	3	0.000861	102	21	0.205882	0.108088	670	676
801	CALM1	[ILM]..Q..[DE].[LV]	3.17052	4.88e-05	114	23	0.201754	0.0904086	671	680
7431	VIM	Q.I..L	3	0.00174027	112	23	0.205357	0.117087	674	680
60	ACTB	I.E.L	3	0.00193844	101	28	0.277228	0.171607	675	680
5578	PRKCA	A..G..G	3	0.000164	173	55	0.317919	0.209718	692	699
5578	PRKCA	[FHY]..[FIL]..N	2.26655	0.00189934	173	61	0.352601	0.262227	693	700
7431	VIM	[AGS]..E.[LV]..L	3.4019	0.00059	112	27	0.241071	0.135719	697	706
60	ACTB	G.E.V	3	0.0018967	101	22	0.217822	0.12365	698	703
801	CALM1	EQ..[KR][FILV]	3.30587	1.56e-07	114	23	0.201754	0.0650011	700	706
5580	PRKCD	V..LV	3	0.000725	102	30	0.294118	0.17563	702	707
7431	VIM	[ST]..[IL].[KR].L	3.30587	5.84e-05	112	25	0.223214	0.105653	707	715
1457	CSNK2A1	I.K.L	3	0.00328142	169	38	0.224852	0.152869	710	715
5580	PRKCD	IRK	3	9.92e-05	102	22	0.215686	0.099513	710	713
7431	VIM	RK.L	3	0.00187524	112	33	0.294643	0.190663	711	715
5578	PRKCA	[DE].[IL].[KR]..[DE]	3.07449	0.000605	173	50	0.289017	0.194897	717	725
60	ACTB	[AG]..[KR]..E[DE]	3.30587	1.17e-05	101	23	0.227723	0.0943256	718	726
60	ACTB	[KR]..[DE]..E[HKR]	3.17052	5.08e-07	101	29	0.287129	0.116663	721	729
801	CALM1	[HKR]..E[DE][HK]	3.17052	7.89e-06	114	23	0.201754	0.0809867	721	727
7431	VIM	[AG].E[DE]..[KR]	3.30587	5.09e-05	112	26	0.232143	0.111158	722	729
1457	CSNK2A1	[AGS].[DE][DE].[DE]	2.93914	1.07e-10	169	83	0.491124	0.272285	722	728
60	ACTB	[DE][DE].E[KR]	3.30587	8.18e-06	101	31	0.306931	0.147682	724	729
5578	PRKCA	[FY]..N.[KR]	2.53724	0.00151736	173	36	0.208092	0.13339	729	735
801	CALM1	[AGS][ST]..N[LV]	3.17052	2.23e-05	114	25	0.219298	0.0980309	737	743
60	ACTB	[DE][FWY]N	2.4019	3.05e-05	101	31	0.306931	0.157315	739	742
1457	CSNK2A1	KE..A	3	0.00247296	169	39	0.230769	0.155516	748	753
1457	CSNK2A1	K.EA	3	0.000242	169	40	0.236686	0.143129	760	764
801	CALM1	SPG	3	0.00170112	114	37	0.324561	0.216176	771	774
5580	PRKCD	V.SG	3	0.00314389	102	27	0.264706	0.167055	793	797
1457	CSNK2A1	E.E..P	3	0.000479	169	42	0.248521	0.157633	799	805
7431	VIM	I.A..G	3	1.45e-05	112	25	0.223214	0.0975016	803	809
60	ACTB	A.R..V	3	0.00127978	101	21	0.207921	0.112534	819	825
801	CALM1	E.G.P	3	0.00229654	114	26	0.22807	0.13826	852	857
801	CALM1	[AGS].P..P.[ST]	3.4019	4.67e-05	114	28	0.245614	0.121215	854	862
5580	PRKCD	P..P.S	3	0.00452877	102	35	0.343137	0.239361	856	862
7431	VIM	P[FHY].P	2.63327	0.00263038	112	31	0.276786	0.179229	856	860
5578	PRKCA	Q[ST]Q	2.76862	0.00375857	173	36	0.208092	0.140483	860	863
1457	CSNK2A1	S.[GS]..[DE][ST]	3.30587	0.000141	169	36	0.213018	0.120898	861	868
5580	PRKCD	SQG	3	0.000276	102	25	0.245098	0.128308	861	864
801	CALM1	Q.[FILV].[DE].[ILMV]	2.84311	0.000879	114	38	0.333333	0.216494	862	869
5578	PRKCA	E.{0,2}M.{0,1}N	3	0.00037	173	45	0.260116	0.16642	862	866
7431	VIM	E.[LM].[KR][DE]	3.30587	9.79e-06	112	27	0.241071	0.107559	866	872
5578	PRKCA	[DE]..N.[DE]	2.53724	4.8e-05	173	63	0.364162	0.240843	866	872
7431	VIM	NK.L	3	7.96e-05	112	27	0.241071	0.12058	869	873
801	CALM1	K..KK	3	0.000959	114	35	0.307018	0.194897	870	875
60	ACTB	E.K..I	3	0.000127	101	23	0.227723	0.109253	871	877
5580	PRKCD	E..K.I	3	0.00357318	102	23	0.22549	0.136354	871	877
60	ACTB	ELK	3	0.00448787	101	29	0.287129	0.189816	871	874
801	CALM1	L.KI	3	0.000838	114	27	0.236842	0.136142	872	876
5578	PRKCA	L.KI	3	0.00218515	173	36	0.208092	0.136142	872	876
7431	VIM	KKI	3	0.00105012	112	24	0.214286	0.119733	873	876
60	ACTB	E..K..V	3	0.000459	101	26	0.257426	0.141541	884	891
801	CALM1	HL..A	3	7.09e-05	114	24	0.210526	0.0986661	885	890
5580	PRKCD	T.{1,2}Q.{0,1}M	3	1.12e-05	102	25	0.245098	0.106288	888	893
60	ACTB	[FWY]..N..[KR]	2.4019	0.00237568	101	26	0.257426	0.157527	895	902
5580	PRKCD	[FWY][FIL].N	2.26655	0.00096	102	42	0.411765	0.280436	895	899
1457	CSNK2A1	KRK	3	4.13e-05	169	49	0.289941	0.175101	900	903
801	CALM1	G.{0,1}G.{0,2}G.{0,2}G.{1,2}A	5	2.16e-05	114	24	0.210526	0.0918907	903	911
5578	PRKCA	G..S.G	3	0.00303021	173	49	0.283237	0.204002	906	912
801	CALM1	A..R..D	3	4.91e-06	114	25	0.219298	0.090091	910	917
7431	VIM	D..T.E	3	0.000565	112	23	0.205357	0.108088	921	927
60	ACTB	T.{1,2}L.{0,1}Q.{0,1}K	4	2.02e-08	101	21	0.207921	0.0561084	924	930
801	CALM1	[KR].[LV]Q..[FIL]	3.17052	7.75e-06	114	28	0.245614	0.110311	925	932
60	ACTB	KQ..K	3	0.000403	101	21	0.207921	0.103324	929	934
5578	PRKCA	K.{0,2}I.{0,2}Q	3	0.000641	173	48	0.277457	0.185369	933	936
7431	VIM	Q..[KR].[FHY]	2.4019	0.000113	112	43	0.383929	0.238196	935	941
60	ACTB	N.[KR].[FY]	2.53724	0.00464	101	23	0.227723	0.140589	936	941
5578	PRKCA	[FHY]..[ST]..P	2.4019	0.00394273	173	64	0.369942	0.286153	941	948
60	ACTB	[DE]..[DE].[ILV].[KR]	2.93914	0.000639	101	38	0.376238	0.243278	943	951
801	CALM1	[DE]S.[DE].[FILV]	3.07449	8.55e-06	114	32	0.280702	0.136036	943	949
1457	CSNK2A1	DS.D	3	0.000413	169	36	0.213018	0.127567	943	947
5578	PRKCA	G.GA	3	0.00485266	173	49	0.283237	0.20866	959	963
5578	PRKCA	G.VV	3	0.00307125	173	38	0.219653	0.148634	961	965
801	CALM1	A..IQ	3	1.58e-12	114	31	0.27193	0.0764345	962	967
1457	CSNK2A1	R.K.K	3	0.00394022	169	35	0.207101	0.139318	976	981
801	CALM1	[KR][KR].[KR]..[KR]	3.07449	7.92e-05	114	36	0.315789	0.179229	977	984
5578	PRKCA	[ILV]..[FY]..Q	2.4019	0.00344443	173	61	0.352601	0.268473	982	989
60	ACTB	A.{0,2}G.{0,2}D	3	0.000263	101	43	0.425743	0.276731	990	993
1457	CSNK2A1	D.{0,2}E.{0,2}D	3	6.01e-08	169	81	0.47929	0.296422	1000	1003

## Sheet: REV
Hub ID	Hub Symbol	Pattern	Info Content	pValue	# of H2s	H2s w/ Motif	% of H2s w/ Motif	% HPRD w/ Motif	REV Start	REV End
5594	MAPK1	A.R.G	3	3.19e-05	160	42	0.2625	0.148528	2	7
5595	MAPK3	A.R.G	3	0.000954	116	29	0.25	0.148528	2	7
5595	MAPK3	[FY].[ST].P	2.53724	0.000533	116	39	0.336207	0.214694	23	28
5594	MAPK1	S.P.P	3	0.000173	160	57	0.35625	0.239572	25	30
5594	MAPK1	[KR]..[HKR].N	2.4019	4.1e-05	160	64	0.4	0.266674	35	41
5595	MAPK3	[KR]..[KR].N	2.53724	0.00103546	116	40	0.344828	0.229198	35	41
1457	CSNK2A1	[KR][KR][KR][KR]	3.07449	0.000293	169	55	0.325444	0.21967	41	45
1457	CSNK2A1	[KR].[KR].[KR].[KR]	3.07449	0.00102287	169	43	0.254438	0.168431	42	49
5594	MAPK1	[FLV].[KR]..E.[LV]	3.17052	4.75e-05	160	45	0.28125	0.166102	64	72
983	CDC2	PVP	3	0.000966	119	33	0.277311	0.172136	70	73
5594	MAPK1	LPP	3	0.00338218	160	56	0.35	0.262545	75	78
983	CDC2	PP..[HKR]	2.63327	9.39e-05	119	51	0.428571	0.279801	76	81

## Sheet: TAT
Hub ID	Hub Symbol	Pattern	Info Content	pValue	# of H2s	H2s w/ Motif	% of H2s w/ Motif	% HPRD w/ Motif	TAT Start	TAT End
1387	CREBBP	[KR][KR][KR][KR]	3.07449	9.54e-06	198	68	0.343434	0.21967	49	53
2033	EP300	K.K.E	3	0.00293592	210	54	0.257143	0.187381	88	93
2033	EP300	[KR][KR][KR][KR]	3.07449	6.5e-07	210	75	0.357143	0.21967	49	53
2033	EP300	P[AGS][AGS].P	3.26655	2.92e-08	210	72	0.342857	0.192674	14	19
2033	EP300	P..[FHY]P	2.63327	0	210	78	0.371429	0.175312	10	15
3725	JUN	P.L.P	3	0.000561	116	40	0.344828	0.222634	6	11
3725	JUN	KK.E	3	7.02e-05	116	35	0.301724	0.168008	89	93
3725	JUN	[AS]..R.[KR][KR]	3.30587	5.03e-05	116	24	0.206897	0.094855	46	53
3725	JUN	[AGS].QP	2.63327	3.11e-05	116	50	0.431034	0.269532	15	19
3725	JUN	[FWY].[FHY]P	2.26655	1.39e-05	116	39	0.336207	0.18304	11	15
5594	MAPK1	GS.P	3	2.97e-07	160	55	0.34375	0.186322	15	19
5578	PRKCA	GS.P	3	0.00408086	173	45	0.260116	0.186322	15	19
5578	PRKCA	P..P..E	3	0.00366414	173	40	0.231214	0.160068	3	10
5578	PRKCA	K.K.E	3	0.00044	173	49	0.283237	0.187381	88	93
5580	PRKCD	KK.E	3	5.58e-05	102	32	0.313725	0.168008	89	93
5580	PRKCD	[FHY]..[ST].P	2.4019	6.45e-06	102	50	0.490196	0.296633	13	19
5970	RELA	KR..R	3	0.00259094	111	23	0.207207	0.121745	51	56
5970	RELA	P..[FHY]P	2.63327	0.00155673	111	31	0.279279	0.175312	10	15
5970	RELA	P..QP	3	0.000228	111	28	0.252252	0.136248	14	19
5970	RELA	[KR][KR].[KR][KR]	3.07449	0.000145	111	39	0.351351	0.212259	49	54

## Sheet: VIF
Hub ID	Hub Symbol	Pattern	Info Content	pValue	# of H2s	H2s w/ Motif	% of H2s w/ Motif	% HPRD w/ Motif	VIF Start	VIF End
5594	MAPK1	[HY].[FH][FHY]	2.17052	0.000405	160	49	0.30625	0.202943	40	44
5595	MAPK3	S.Q.L	3	0.00479593	116	31	0.267241	0.179335	144	149
5594	MAPK1	P..PS	3	0.00123809	160	53	0.33125	0.23502	161	166
5594	MAPK1	PP.P[AGS]	3.63327	0.00231198	160	32	0.2	0.127	161	166
5594	MAPK1	PP.P	3	0.00135363	160	61	0.38125	0.281	161	165

## Sheet: VPR
Hub ID	Hub Symbol	Pattern	Info Content	pValue	# of H2s	H2s w/ Motif	% of H2s w/ Motif	% HPRD w/ Motif	VPR Start	VPR End
1387	CREBBP	K.E..R	3	0.00203636	198	40	0.20202	0.134766	27	33
2033	EP300	E.[IL].[KR].[LV]	3.30587	0.00161101	210	47	0.22381	0.153504	58	65
1387	CREBBP	QQL	3	2.73e-06	198	59	0.29798	0.17436	65	68

## Sheet: VPU
Hub ID	Hub Symbol	Pattern	Info Content	pValue	# of H2s	H2s w/ Motif	% of H2s w/ Motif	% HPRD w/ Motif	VPU Start	VPU End
1457	CSNK2A1	[AGS]..S..E.[DE]	3.4019	7.61e-08	169	40	0.236686	0.103536	50	59
1457	CSNK2A1	S..[DE].[DE].[DE]	3.30587	8.13e-07	169	44	0.260355	0.13032	53	61
1457	CSNK2A1	[GS][DE].[DE][DE]	3.07449	1.52e-11	169	71	0.420118	0.20252	59	64
